# Supplementary material for: Psychological Burden and Psychosocial Stress in Younger and Middle-Aged Women with Prior Myocardial Infarction
Source: Medicina (Kaunas). 2026 Jun 2;62(6):1082. doi: 10.3390/medicina62061082 (PMC13303980; doi:10.3390/medicina62061082)
Supplement: Supplementary file 1 [file medicina-62-01082-s001.zip]

Archive with 1 entries (1 files):
- medicina-4300451-supplementary.pdf
